# Supplementary material for: Ground beetles (Coleoptera: Carabidae) of rice field banks and restored habitats in an agricultural area of the Po Plain (Lombardy, Italy)
Source: Biodivers Data J. 2013 Nov 11;(1):e972. doi: 10.3897/BDJ.1.e972 (PMC3964715; doi:10.3897/BDJ.1.e972)
Supplement: XML Treatment for Brachinus elegans [file BDJ.1.e972-treatment28.xml]

<!DOCTYPE tp:taxon-treatment
  PUBLIC "-//TaxonX//DTD Taxonomic Treatment Publishing DTD v0 20100105//EN" "tax-treatment-NSO.dtd">
<tp:taxon-treatment xmlns:tp="http://www.plazi.org/taxpub"><tp:treatment-meta><mixed-citation publication-type="journal"><person-group><name><surname>Pilon</surname><given-names>Nicola</given-names></name><name><surname>Cardarelli</surname><given-names>Elisa</given-names></name><name><surname>Bogliani</surname><given-names>Giuseppe</given-names></name></person-group><article-title>Ground beetles (<tp:taxon-name><tp:taxon-name-part taxon-name-part-type="ordo">Coleoptera</tp:taxon-name-part></tp:taxon-name>: <tp:taxon-name><tp:taxon-name-part taxon-name-part-type="familia">Carabidae</tp:taxon-name-part></tp:taxon-name>) of rice field banks and restored habitats in an agricultural area of the Po Plain (Lombardy, Italy)</article-title><source>Biodivers Data J</source><day>11</day><month>11</month><year>2013</year><volume>2013</volume><issue>1</issue><pub-id pub-id-type="doi">10.3897/BDJ.1.e972</pub-id></mixed-citation></tp:treatment-meta><tp:nomenclature><tp:taxon-name>
              <tp:taxon-name-part taxon-name-part-type="genus">Brachinus</tp:taxon-name-part>
              <tp:taxon-name-part taxon-name-part-type="species">elegans</tp:taxon-name-part>
            </tp:taxon-name><tp:taxon-authority>Chaudoir, 1842</tp:taxon-authority></tp:nomenclature><tp:treatment-sec sec-type="Notes"><title>Notes</title><p>Mediterranean. Open habitats, hygrophilous. Macropterous, with summer larvae. Small size.</p><p>Common in the study area (<italic>n</italic> = 1001). Recorded in all habitat categories.</p></tp:treatment-sec></tp:taxon-treatment>
